# Supplementary material for: Changes in local mineral homeostasis facilitate the formation of benign and malignant testicular microcalcifications
Source: eLife. 2025 Apr 25;13:RP95545. doi: 10.7554/eLife.95545 (PMC12029210; doi:10.7554/eLife.95545)
Supplement: Figure 2—source data 2. [file elife-95545-fig2-data2.zip]

Archive with 3 entries (2 files):
- Original files for western blot analysis displayed in Figure 2/
- Original files for western blot analysis displayed in Figure 2/b-Actin.tif
- Original files for western blot analysis displayed in Figure 2/FGF23.tif
