# Supplementary material for: Changes in local mineral homeostasis facilitate the formation of benign and malignant testicular microcalcifications
Source: eLife. 2025 Apr 25;13:RP95545. doi: 10.7554/eLife.95545 (PMC12029210; doi:10.7554/eLife.95545)
Supplement: Figure 2—source data 3. [file elife-95545-fig2-data3.zip]

Archive with 2 entries (1 files):
- Original western blots for Figure 2,indicating the relevant bands/
- Original western blots for Figure 2,indicating the relevant bands/Figure 2-F.pdf
